# Supplementary material for: Titratable Pharmacological Regulation of CAR T Cells Using Zinc Finger-Based Transcription Factors
Source: Cancers (Basel). 2021 Sep 22;13(19):4741. doi: 10.3390/cancers13194741 (PMC8507528; doi:10.3390/cancers13194741)
Supplement: Supplementary file 1 [file cancers-13-04741-s001.zip]

Archive with 1 entries (1 files):
- cancers-1262191-supplementary.pdf
